# Supplementary material for: Unified Methodology for the Primary Preclinical In Vivo Screening of New Anticoagulant Pharmaceutical Agents from Hematophagous Organisms
Source: Int J Mol Sci. 2024 Apr 3;25(7):3986. doi: 10.3390/ijms25073986 (PMC11011928; doi:10.3390/ijms25073986)
Supplement: Supplementary file 1 [file ijms-25-03986-s001.zip]

Archive with 1 entries (1 files):
- ijms-2877405-supplementary.pdf
